# Supplementary material for: Resistance and Biodegradation of Triclosan and Propylparaben by Isolated Bacteria from Greywater
Source: J Xenobiot. 2025 Apr 15;15(2):56. doi: 10.3390/jox15020056 (PMC12028367; doi:10.3390/jox15020056)
Supplement: Supplementary file 1 [file jox-15-00056-s001.zip]

Archive with 1 entries (1 files):
- jox-3540195-supplementary.pdf
